# Supplementary material for: The exploration of size and toddler interaction with liquid laundry detergent capsules
Source: PLoS One. 2020 Dec 30;15(12):e0244481. doi: 10.1371/journal.pone.0244481 (PMC7773262; doi:10.1371/journal.pone.0244481)
Supplement: S1 Data — (XLSX) [file pone.0244481.s001.xlsx]

## Sheet: Sheet1
ID	GENDER	AGE GROUP	Product on Tray	Choice	Position	Hand			note:
1	Girl	19-24m	BAAB	A	3	Left			position	1 to 4 means from right to left
1	Girl	19-24m	BBAA	A	3	Left			Product on tray	A is small size pod
1	Girl	19-24m	ABAB	B	2	Right				B is big size pod
1	Girl	19-24m	BABA	A	2	Right
1	Girl	19-24m	AABB	A	2	Right
1	Girl	19-24m	ABBA	B	2	Left
2	Girl	25-30m	BBAA	B	2	Right
2	Girl	25-30m	BABA	A	2	Right
2	Girl	25-30m	BAAB	A	2	Right
2	Girl	25-30m	ABBA	B	2	Right
2	Girl	25-30m	ABAB	B	2	Right
2	Girl	25-30m	AABB	A	2	Right
3	Boy	19-24m	ABAB	A	1	Right
3	Boy	19-24m	BAAB	B	1	Right
3	Boy	19-24m	AABB	A	1	Right
3	Boy	19-24m	BBAA	B	1	Right
3	Boy	19-24m	ABBA	A	1	Right
3	Boy	19-24m	BABA	B	1	Right
4	Boy	19-24m	BABA	A	4	Left
4	Boy	19-24m	ABBA	A	4	Left
4	Boy	19-24m	BBAA	B	1	Right
4	Boy	19-24m	AABB	A	1	Right
4	Boy	19-24m	BAAB	B	1	Right
4	Boy	19-24m	ABAB	A	1	Right
5	Boy	25-30m	AABB	A	2	Right
5	Boy	25-30m	ABAB	A	3	Right
5	Boy	25-30m	ABBA	B	3	Right
5	Boy	25-30m	BAAB	A	3	Left
5	Boy	25-30m	BABA	B	3	Right
5	Boy	25-30m	BBAA	B	2	Right
6	Boy	25-30m	ABBA	A	4	Left
6	Boy	25-30m	AABB	B	3	Left
6	Boy	25-30m	BABA	B	3	Left
6	Boy	25-30m	ABAB	A	3	Left
6	Boy	25-30m	BBAA	A	3	Left
6	Boy	25-30m	BAAB	A	3	Left
7	Girl	19-24m	BAAB	B	1	Right
7	Girl	19-24m	BABA	A	2	Right
7	Girl	19-24m	ABBA	B	2	Right
7	Girl	19-24m	AABB	A	2	Right
7	Girl	19-24m	BBAA	B	2	Right
7	Girl	19-24m	ABAB	B	2	Right
8	Girl	25-30m	BABA	A	2	Right
8	Girl	25-30m	AABB	A	2	Right
8	Girl	25-30m	BAAB	A	2	Right
8	Girl	25-30m	ABAB	A	3	Right
8	Girl	25-30m	ABBA	B	3	Right
8	Girl	25-30m	BBAA	B	2	Right
9	Girl	25-30m	ABBA	B	2	Right
9	Girl	25-30m	BAAB	B	1	Right
9	Girl	25-30m	BBAA	B	1	Right
9	Girl	25-30m	BABA	A	2	Right
9	Girl	25-30m	ABAB	B	2	Right
9	Girl	25-30m	AABB	A	1	Right
10	Girl	19-24m	ABAB	B	2	Right
10	Girl	19-24m	BBAA	B	2	Right
10	Girl	19-24m	AABB	B	3	Right
10	Girl	19-24m	ABBA	B	2	Right
10	Girl	19-24m	BABA	A	4	Left
10	Girl	19-24m	BAAB	A	2	Right
11	Boy	25-30m	BBAA	A	3	Left
11	Boy	25-30m	ABBA	B	3	Left
11	Boy	25-30m	ABAB	A	3	Left
11	Boy	25-30m	BAAB	A	3	Left
11	Boy	25-30m	AABB	B	3	Left
11	Boy	25-30m	BABA	B	3	Left
12	Girl	31-36m	AABB	B	4	Right
12	Girl	31-36m	ABAB	A	3	Right
12	Girl	31-36m	BABA	A	2	Right
12	Girl	31-36m	BBAA	B	1	Right
12	Girl	31-36m	BAAB	A	3	Left
12	Girl	31-36m	ABBA	A	4	Left
13	Girl	31-36m	AABB	B	4	Right
13	Girl	31-36m	ABBA	A	4	Right
13	Girl	31-36m	BBAA	A	4	Right
13	Girl	31-36m	BAAB	B	4	Right
13	Girl	31-36m	BABA	A	4	Right
13	Girl	31-36m	ABAB	B	4	Right
14	Girl	31-36m	BABA	A	2	Right
14	Girl	31-36m	BBAA	A	3	Right
14	Girl	31-36m	ABAB	B	4	Left
14	Girl	31-36m	AABB	B	4	Left
14	Girl	31-36m	BAAB	B	4	Left
14	Girl	31-36m	ABBA	A	4	Left
15	Girl	25-30m	ABBA	A	1	Right
15	Girl	25-30m	BAAB	B	1	Right
15	Girl	25-30m	AABB	A	1	Right
15	Girl	25-30m	ABAB	A	1	Right
15	Girl	25-30m	BBAA	B	1	Right
15	Girl	25-30m	BABA	B	1	Right
16	Boy	25-30m	ABAB	B	4	Left
16	Boy	25-30m	BABA	B	3	Left
16	Boy	25-30m	BAAB	A	3	Left
16	Boy	25-30m	BBAA	A	3	Left
16	Boy	25-30m	ABBA	A	4	Left
16	Boy	25-30m	AABB	B	4	Left
17	Girl	25-30m	BAAB	A	3	Left
17	Girl	25-30m	ABAB	A	3	Left
17	Girl	25-30m	ABBA	B	3	Left
17	Girl	25-30m	BABA	B	3	Left
17	Girl	25-30m	AABB	B	3	Left
17	Girl	25-30m	BBAA	A	3	Left
18	Boy	25-30m	BBAA	A	4	Left
18	Boy	25-30m	AABB	B	4	Left
18	Boy	25-30m	BABA	A	4	Left
18	Boy	25-30m	ABBA	A	4	Left
18	Boy	25-30m	ABAB	B	4	Left
18	Boy	25-30m	BAAB	B	4	Left
19	Boy	31-36m	BBAA	B	2	Left
19	Boy	31-36m	AABB	B	4	Left
19	Boy	31-36m	BAAB	B	4	Left
19	Boy	31-36m	ABAB	B	4	Left
19	Boy	31-36m	ABBA	A	4	Left
19	Boy	31-36m	BABA	A	4	Left
20	Girl	25-30m	ABAB	A	3	Left
20	Girl	25-30m	BABA	A	2	Right
20	Girl	25-30m	AABB	A	2	Right
20	Girl	25-30m	ABBA	B	2	Right
20	Girl	25-30m	BBAA	B	2	Right
20	Girl	25-30m	BAAB	A	3	Left
21	Girl	25-30m	AABB	A	1	Right
21	Girl	25-30m	ABAB	A	1	Right
21	Girl	25-30m	BBAA	B	1	Right
21	Girl	25-30m	BABA	B	1	Right
21	Girl	25-30m	BAAB	B	1	Right
21	Girl	25-30m	ABBA	A	1	Right
22	Girl	9-18m	ABBA	B	2	Right
22	Girl	9-18m	BAAB	A	2	Right
22	Girl	9-18m	BABA	A	2	Right
22	Girl	9-18m	BBAA	B	2	Right
22	Girl	9-18m	ABAB	B	2	Right
22	Girl	9-18m	AABB	A	1	Right
23	Boy	31-36m	BABA	B	1	Right
23	Boy	31-36m	ABBA	A	1	Right
23	Boy	31-36m	ABAB	A	1	Right
23	Boy	31-36m	BAAB	B	1	Right
23	Boy	31-36m	AABB	A	1	Right
23	Boy	31-36m	BBAA	B	1	Right
24	Girl	19-24m	BAAB	A	2	Right
24	Girl	19-24m	BBAA	B	2	Right
24	Girl	19-24m	ABBA	B	2	Right
24	Girl	19-24m	AABB	A	2	Right
24	Girl	19-24m	BABA	B	1	Right
24	Girl	19-24m	ABAB	B	2	Right
25	Boy	31-36m	BAAB	A	3	Right
25	Boy	31-36m	AABB	A	2	Right
25	Boy	31-36m	BBAA	B	2	Right
25	Boy	31-36m	ABAB	B	2	Right
25	Boy	31-36m	BABA	B	3	Right
25	Boy	31-36m	ABBA	B	2	Right
26	Boy	31-36m	AABB	A	2	Right
26	Boy	31-36m	ABAB	A	1	Right
26	Boy	31-36m	BAAB	B	1	Right
26	Boy	31-36m	ABBA	A	1	Right
26	Boy	31-36m	BBAA	B	1	Right
26	Boy	31-36m	BABA	B	1	Right
27	Boy	31-36m	BBAA	A	3	Right
27	Boy	31-36m	BAAB	A	3	Right
27	Boy	31-36m	BABA	B	3	Right
27	Boy	31-36m	AABB	B	3	Right
27	Boy	31-36m	ABBA	B	3	Right
27	Boy	31-36m	ABAB	A	3	Right
28	Boy	9-18m	ABAB	B	2	Right
28	Boy	9-18m	ABBA	B	2	Right
28	Boy	9-18m	AABB	A	2	Right
28	Boy	9-18m	BABA	A	2	Right
28	Boy	9-18m	BAAB	A	2	Right
28	Boy	9-18m	BBAA	B	2	Right
29	Girl	25-30m	BABA	B	3	Right
29	Girl	25-30m	BBAA	B	2	Right
29	Girl	25-30m	ABBA	B	2	Right
29	Girl	25-30m	BAAB	A	2	Right
29	Girl	25-30m	ABAB	B	2	Right
29	Girl	25-30m	AABB	A	2	Right
30	Boy	9-18m	ABBA	B	2	Right
30	Boy	9-18m	BABA	A	2	Right
30	Boy	9-18m	ABAB	B	2	Right
30	Boy	9-18m	BBAA	B	2	Right
30	Boy	9-18m	AABB	A	2	Right
30	Boy	9-18m	BAAB	A	2	Right
31	Boy	9-18m	AABB	A	1	Right
31	Boy	9-18m	ABAB	B	2	Right
31	Boy	9-18m	BBAA	B	2	Right
31	Boy	9-18m	ABBA	B	2	Right
31	Boy	9-18m	BABA	A	2	Right
31	Boy	9-18m	BAAB	A	2	Right
32	Girl	9-18m	ABBA	B	2	Right
32	Girl	9-18m	BAAB	A	2	Right
32	Girl	9-18m	ABAB	B	2	Right
32	Girl	9-18m	BABA	A	2	Right
32	Girl	9-18m	AABB	A	2	Right
32	Girl	9-18m	BBAA	B	2	Right
33	Girl	9-18m	BABA	A	2	Right
33	Girl	9-18m	BBAA	B	2	Right
33	Girl	9-18m	BAAB	A	2	Right
33	Girl	9-18m	AABB	A	1	Right
33	Girl	9-18m	ABBA	B	2	Right
33	Girl	9-18m	ABAB	A	1	Right
34	Boy	19-24m	BBAA	B	2	Right
34	Boy	19-24m	AABB	A	2	Right
34	Boy	19-24m	BABA	A	2	Right
34	Boy	19-24m	ABAB	A	1	Right
34	Boy	19-24m	BAAB	B	1	Right
34	Boy	19-24m	ABBA	B	2	Right
35	Boy	19-24m	BAAB	B	4	Left
35	Boy	19-24m	BABA	A	4	Left
35	Boy	19-24m	ABBA	A	4	Left
35	Boy	19-24m	BBAA	A	4	Left
35	Boy	19-24m	ABAB	B	4	Left
35	Boy	19-24m	AABB	B	4	Left
36	Girl	19-24m	ABAB	B	2	Right
36	Girl	19-24m	ABBA	B	2	Right
36	Girl	19-24m	AABB	A	2	Right
36	Girl	19-24m	BAAB	A	2	Right
36	Girl	19-24m	BBAA	B	2	Right
36	Girl	19-24m	BABA	A	2	Right
37	Girl	19-24m	BBAA	B	2	Right
37	Girl	19-24m	ABBA	B	2	Left
37	Girl	19-24m	ABAB	A	3	Left
37	Girl	19-24m	AABB	A	2	Left
37	Girl	19-24m	BABA	A	2	Left
37	Girl	19-24m	BAAB	A	2	Right
38	Girl	19-24m	BABA	A	2	Right
38	Girl	19-24m	ABAB	B	2	Right
38	Girl	19-24m	BAAB	A	2	Right
38	Girl	19-24m	BBAA	B	2	Right
38	Girl	19-24m	AABB	A	2	Right
38	Girl	19-24m	ABBA	B	2	Right
39	Boy	19-24m	BAAB	A	2	Right
39	Boy	19-24m	BABA	B	3	Right
39	Boy	19-24m	AABB	B	3	Right
39	Boy	19-24m	ABAB	A	1	Right
39	Boy	19-24m	ABBA	B	2	Right
39	Boy	19-24m	BBAA	B	1	Right
40	Boy	19-24m	AABB	B	3	Left
40	Boy	19-24m	BAAB	A	2	Right
40	Boy	19-24m	ABBA	A	4	Left
40	Boy	19-24m	BABA	A	4	Left
40	Boy	19-24m	BBAA	A	3	Left
40	Boy	19-24m	ABAB	B	4	Left
41	Girl	31-36m	ABBA	B	2	Right
41	Girl	31-36m	AABB	A	2	Right
41	Girl	31-36m	BBAA	B	2	Right
41	Girl	31-36m	BAAB	B	1	Right
41	Girl	31-36m	ABAB	B	2	Right
41	Girl	31-36m	BABA	B	3	Right
42	Girl	9-18m	ABAB	B	2	Right
42	Girl	9-18m	BBAA	B	1	Right
42	Girl	9-18m	BABA	B	3	Right
42	Girl	9-18m	ABBA	A	1	Right
42	Girl	9-18m	BAAB	B	1	Right
42	Girl	9-18m	AABB	A	2	Right
43	Girl	9-18m	AABB	A	2	Right
43	Girl	9-18m	BBAA	B	2	Right
43	Girl	9-18m	BAAB	A	2	Right
43	Girl	9-18m	ABAB	B	2	Right
43	Girl	9-18m	BABA	A	2	Right
43	Girl	9-18m	ABBA	B	2	Right
44	Girl	9-18m	BAAB	A	2	Right
44	Girl	9-18m	AABB	A	2	Right
44	Girl	9-18m	BABA	B	1	Right
44	Girl	9-18m	BBAA	B	2	Right
44	Girl	9-18m	ABBA	B	3	Right
44	Girl	9-18m	ABAB	B	2	Right
45	Boy	9-18m	ABAB	B	2	Left
45	Boy	9-18m	ABBA	B	2	Right
45	Boy	9-18m	BBAA	B	2	Right
45	Boy	9-18m	BABA	A	2	Right
45	Boy	9-18m	AABB	B	4	Left
45	Boy	9-18m	BAAB	A	2	Right
46	Boy	31-36m	ABBA	A	1	Right
46	Boy	31-36m	BABA	B	1	Right
46	Boy	31-36m	ABAB	A	1	Right
46	Boy	31-36m	BAAB	B	1	Left
46	Boy	31-36m	BBAA	B	1	Right
46	Boy	31-36m	AABB	A	1	Right
47	Boy	31-36m	BABA	A	2	Right
47	Boy	31-36m	BAAB	B	1	Right
47	Boy	31-36m	ABBA	B	2	Right
47	Boy	31-36m	AABB	A	2	Right
47	Boy	31-36m	ABAB	A	3	Right
47	Boy	31-36m	BBAA	B	1	Right
48	Girl	25-30m	BBAA	B	2	Right
48	Girl	25-30m	ABAB	A	3	Right
48	Girl	25-30m	AABB	A	2	Right
48	Girl	25-30m	ABBA	B	2	Right
48	Girl	25-30m	BAAB	A	2	Right
48	Girl	25-30m	BABA	A	2	Right
49	Boy	9-18m	BABA	A	2	Right
49	Boy	9-18m	AABB	A	2	Right
49	Boy	9-18m	ABAB	A	3	Left
49	Boy	9-18m	ABBA	B	2	Right
49	Boy	9-18m	BAAB	B	4	Right
49	Boy	9-18m	BBAA	A	4	Left
50	Boy	9-18m	ABBA	A	4	Left
50	Boy	9-18m	BBAA	A	4	Left
50	Boy	9-18m	AABB	B	3	Left
50	Boy	9-18m	BAAB	B	4	Left
50	Boy	9-18m	BABA	A	2	Left
50	Boy	9-18m	ABAB	B	4	Left
51	Boy	9-18m	ABAB	A	1	Right
51	Boy	9-18m	BABA	B	1	Right
51	Boy	9-18m	BAAB	B	1	Right
51	Boy	9-18m	AABB	A	2	Right
51	Boy	9-18m	BBAA	B	2	Right
51	Boy	9-18m	ABBA	B	2	Right
52	Girl	9-18m	AABB	A	2	Right
52	Girl	9-18m	ABBA	B	2	Right
52	Girl	9-18m	BABA	A	2	Right
52	Girl	9-18m	BBAA	B	2	Right
52	Girl	9-18m	ABAB	B	2	Right
52	Girl	9-18m	BAAB	B	1	Right
53	Boy	25-30m	BAAB	B	1	Right
53	Boy	25-30m	ABAB	A	1	Right
53	Boy	25-30m	BBAA	B	1	Right
53	Boy	25-30m	BABA	B	1	Right
53	Boy	25-30m	ABBA	A	1	Right
53	Boy	25-30m	AABB	A	1	Right
54	Girl	19-24m	BBAA	B	1	Right
54	Girl	19-24m	BAAB	A	2	Right
54	Girl	19-24m	ABBA	B	2	Right
54	Girl	19-24m	ABAB	A	1	Right
54	Girl	19-24m	AABB	B	3	Right
54	Girl	19-24m	BABA	A	2	Right
55	Girl	19-24m	AABB	A	2	Right
55	Girl	19-24m	ABBA	B	2	Right
55	Girl	19-24m	ABAB	B	2	Right
55	Girl	19-24m	BAAB	A	2	Right
55	Girl	19-24m	BBAA	A	4	Left
55	Girl	19-24m	BABA	B	3	Left
56	Boy	19-24m	ABBA	A	1	Right
56	Boy	19-24m	BAAB	A	2	Right
56	Boy	19-24m	AABB	B	3	Left
56	Boy	19-24m	BABA	A	4	Left
56	Boy	19-24m	ABAB	A	1	Right
56	Boy	19-24m	BBAA	B	2	Left
57	Boy	31-36m	BBAA	B	1	Right
57	Boy	31-36m	ABAB	A	1	Right
57	Boy	31-36m	BABA	B	1	Right
57	Boy	31-36m	AABB	A	1	Right
57	Boy	31-36m	BAAB	B	1	Right
57	Boy	31-36m	ABBA	A	1	Right
58	Girl	9-18m	BAAB	B	1	Right
58	Girl	9-18m	BABA	B	1	Right
58	Girl	9-18m	ABBA	A	1	Right
58	Girl	9-18m	BBAA	B	1	Right
58	Girl	9-18m	AABB	A	1	Right
58	Girl	9-18m	ABAB	A	1	Right
59	Boy	25-30m	ABAB	A	1	Right
59	Boy	25-30m	AABB	A	1	Right
59	Boy	25-30m	BBAA	B	1	Right
59	Boy	25-30m	ABBA	A	1	Right
59	Boy	25-30m	BABA	A	4	Left
59	Boy	25-30m	BAAB	A	3	Left
60	Girl	9-18m	BABA	B	1	Right
60	Girl	9-18m	BBAA	B	2	Left
60	Girl	9-18m	BAAB	A	2	Left
60	Girl	9-18m	ABAB	B	2	Left
60	Girl	9-18m	ABBA	B	2	Left
60	Girl	9-18m	AABB	A	2	Left
61	Girl	9-18m	BAAB	A	2	Right
61	Girl	9-18m	ABBA	B	2	Right
61	Girl	9-18m	BBAA	A	4	Left
61	Girl	9-18m	AABB	B	3	Left
61	Girl	9-18m	ABAB	B	2	Right
61	Girl	9-18m	BABA	A	2	Right
62	Boy	31-36m	ABBA	B	2	Right
62	Boy	31-36m	AABB	A	2	Right
62	Boy	31-36m	BAAB	A	2	Right
62	Boy	31-36m	BABA	A	2	Right
62	Boy	31-36m	BBAA	B	1	Right
62	Boy	31-36m	ABAB	A	3	Right
63	Boy	31-36m	BABA	B	1	Right
63	Boy	31-36m	ABAB	B	2	Right
63	Boy	31-36m	AABB	A	2	Right
63	Boy	31-36m	BBAA	B	2	Right
63	Boy	31-36m	ABBA	B	2	Right
63	Boy	31-36m	BAAB	B	1	Right
64	Boy	31-36m	BBAA	A	3	Right
64	Boy	31-36m	BAAB	A	3	Left
64	Boy	31-36m	ABAB	B	4	Right
64	Boy	31-36m	ABBA	A	4	Right
64	Boy	31-36m	BABA	B	1	Right
64	Boy	31-36m	AABB	A	2	Right
65	Girl	19-24m	AABB	B	3	Right
65	Girl	19-24m	BABA	B	3	Right
65	Girl	19-24m	ABBA	B	3	Right
65	Girl	19-24m	ABAB	A	3	Right
65	Girl	19-24m	BAAB	A	3	Right
65	Girl	19-24m	BBAA	A	3	Right
66	Boy	19-24m	ABAB	B	2	Right
66	Boy	19-24m	BBAA	B	2	Right
66	Boy	19-24m	BABA	A	2	Right
66	Boy	19-24m	BAAB	A	2	Right
66	Boy	19-24m	AABB	A	2	Right
66	Boy	19-24m	ABBA	B	2	Right
67	Girl	19-24m	ABBA	B	2	Right
67	Girl	19-24m	BABA	B	2	Right
67	Girl	19-24m	ABAB	B	2	Right
67	Girl	19-24m	BAAB	A	2	Right
67	Girl	19-24m	AABB	A	2	Right
67	Girl	19-24m	BBAA	B	2	Right
68	Girl	19-24m	BAAB	A	2	Right
68	Girl	19-24m	BBAA	B	2	Right
68	Girl	19-24m	BABA	A	2	Right
68	Girl	19-24m	AABB	A	2	Right
68	Girl	19-24m	ABBA	B	2	Right
68	Girl	19-24m	ABAB	B	2	Right
69	Boy	19-24m	AABB	B	3	Left
69	Boy	19-24m	ABAB	A	3	Left
69	Boy	19-24m	BBAA	A	3	Left
69	Boy	19-24m	ABBA	B	3	Left
69	Boy	19-24m	BAAB	A	3	Left
69	Boy	19-24m	BABA	B	3	Left
70	Boy	31-36m	BABA	A	2	Right
70	Boy	31-36m	BAAB	A	2	Right
70	Boy	31-36m	ABBA	B	2	Right
70	Boy	31-36m	BBAA	B	2	Right
70	Boy	31-36m	ABAB	B	2	Right
70	Boy	31-36m	AABB	B	3	Right
71	Boy	31-36m	BBAA	B	2	Left
71	Boy	31-36m	AABB	A	1	Right
71	Boy	31-36m	BAAB	A	2	Right
71	Boy	31-36m	ABAB	B	2	Right
71	Boy	31-36m	BABA	A	2	Right
71	Boy	31-36m	ABBA	B	3	Right
72	Girl	31-36m	ABAB	A	1	Right
72	Girl	31-36m	ABBA	A	1	Right
72	Girl	31-36m	AABB	A	1	Right
72	Girl	31-36m	BABA	A	2	Right
72	Girl	31-36m	BBAA	A	3	Right
72	Girl	31-36m	BAAB	A	3	Right
73	Girl	31-36m	BABA	A	4	Left
73	Girl	31-36m	ABBA	B	3	Left
73	Girl	31-36m	BAAB	B	1	Right
73	Girl	31-36m	BBAA	B	2	Left
73	Girl	31-36m	AABB	B	4	Right
73	Girl	31-36m	ABAB	A	1	Left
74	Girl	31-36m	ABBA	B	3	Right
74	Girl	31-36m	BBAA	A	3	Right
74	Girl	31-36m	BABA	A	3	Right
74	Girl	31-36m	ABAB	B	2	Right
74	Girl	31-36m	BAAB	B	1	Right
74	Girl	31-36m	AABB	B	4	Right
75	Boy	25-30m	BAAB	B	1	Right
75	Boy	25-30m	BABA	B	1	Right
75	Boy	25-30m	AABB	A	1	Right
75	Boy	25-30m	ABBA	A	1	Right
75	Boy	25-30m	ABAB	A	1	Right
75	Boy	25-30m	BBAA	B	1	Right
76	Girl	25-30m	AABB	A	1	Right
76	Girl	25-30m	BAAB	B	1	Right
76	Girl	25-30m	ABAB	A	1	Right
76	Girl	25-30m	BABA	A	2	Right
76	Girl	25-30m	BBAA	A	3	Right
76	Girl	25-30m	ABBA	A	1	Right
77	Girl	19-24m	ABAB	B	2	Right
77	Girl	19-24m	AABB	A	1	Right
77	Girl	19-24m	BBAA	B	1	Right
77	Girl	19-24m	BAAB	A	2	Right
77	Girl	19-24m	ABBA	B	3	Left
77	Girl	19-24m	BABA	B	1	Right
78	Girl	19-24m	BBAA	B	2	Right
78	Girl	19-24m	ABAB	A	3	Right
78	Girl	19-24m	ABBA	B	2	Right
78	Girl	19-24m	AABB	A	2	Right
78	Girl	19-24m	BABA	B	1	Right
78	Girl	19-24m	BAAB	B	1	Right
79	Boy	19-24m	ABBA	B	2	Right
79	Boy	19-24m	BBAA	A	3	Right
79	Boy	19-24m	AABB	A	2	Right
79	Boy	19-24m	BABA	A	2	Right
79	Boy	19-24m	ABAB	B	2	Right
79	Boy	19-24m	BAAB	A	2	Right
80	Girl	19-24m	ABAB	A	1	Right
80	Girl	19-24m	AABB	A	1	Right
80	Girl	19-24m	BAAB	B	1	Right
80	Girl	19-24m	ABBA	A	1	Right
80	Girl	19-24m	BABA	B	1	Right
80	Girl	19-24m	BBAA	B	2	Right
81	Boy	9-18m	BABA	B	3	Right
81	Boy	9-18m	BAAB	A	3	Right
81	Boy	9-18m	BBAA	A	3	Right
81	Boy	9-18m	ABAB	A	3	Right
81	Boy	9-18m	ABBA	B	3	Right
81	Boy	9-18m	AABB	B	3	Right
82	Girl	9-18m	AABB	A	1	Right
82	Girl	9-18m	ABBA	B	2	Right
82	Girl	9-18m	ABAB	B	2	Right
82	Girl	9-18m	BBAA	B	1	Right
82	Girl	9-18m	BAAB	A	2	Right
82	Girl	9-18m	BABA	A	2	Right
83	Boy	19-24m	BAAB	A	2	Right
83	Boy	19-24m	ABAB	A	3	Left
83	Boy	19-24m	BABA	B	3	Left
83	Boy	19-24m	AABB	B	4	Left
83	Boy	19-24m	BBAA	A	3	Left
83	Boy	19-24m	ABBA	B	3	Left
84	Boy	9-18m	BBAA	B	2	Right
84	Boy	9-18m	BABA	A	2	Right
84	Boy	9-18m	ABBA	B	3	Left
84	Boy	9-18m	BAAB	A	2	Right
84	Boy	9-18m	AABB	A	1	Right
84	Boy	9-18m	ABAB	B	2	Right
85	Boy	19-24m	ABBA	A	4	Left
85	Boy	19-24m	ABAB	B	4	Left
85	Boy	19-24m	AABB	B	4	Left
85	Boy	19-24m	BABA	A	4	Left
85	Boy	19-24m	BBAA	A	4	Left
85	Boy	19-24m	BAAB	B	4	Left
86	Boy	9-18m	AABB	B	3	Right
86	Boy	9-18m	ABBA	B	2	Right
86	Boy	9-18m	BBAA	B	2	Right
86	Boy	9-18m	ABAB	B	2	Right
86	Boy	9-18m	BAAB	A	2	Right
86	Boy	9-18m	BABA	A	2	Right
87	Boy	9-18m	BABA	A	2	Right
87	Boy	9-18m	BAAB	B	1	Right
87	Boy	9-18m	ABAB	B	2	Right
87	Boy	9-18m	BBAA	B	1	Right
87	Boy	9-18m	ABBA	B	2	Right
87	Boy	9-18m	AABB	A	2	Right
88	Boy	9-18m	BBAA	B	1	Right
88	Boy	9-18m	AABB	A	1	Right
88	Boy	9-18m	BAAB	A	2	Right
88	Boy	9-18m	ABBA	A	1	Right
88	Boy	9-18m	BABA	B	1	Right
88	Boy	9-18m	ABAB	B	2	Right
89	GIRL	31-36m	BAAB	B	1	Right
89	GIRL	31-36m	BBAA	B	1	Right
89	GIRL	31-36m	BABA	B	1	Right
89	GIRL	31-36m	AABB	A	1	Right
89	GIRL	31-36m	ABAB	A	1	Right
89	GIRL	31-36m	ABBA	A	1	Right
90	Boy	19-24m	ABAB	B	2	Right
90	Boy	19-24m	BABA	A	2	Right
90	Boy	19-24m	ABBA	B	2	Right
90	Boy	19-24m	BAAB	A	2	Right
90	Boy	19-24m	AABB	A	2	Right
90	Boy	19-24m	BBAA	B	2	Right
91	GIRL	19-24m	BBAA	A	3	Left
91	GIRL	19-24m	BAAB	A	3	Left
91	GIRL	19-24m	ABBA	B	3	Left
91	GIRL	19-24m	AABB	B	3	Left
91	GIRL	19-24m	ABAB	A	3	Left
91	GIRL	19-24m	BABA	B	3	Left
92	Boy	25-30m	BAAB	A	3	Left
92	Boy	25-30m	AABB	A	2	Left
92	Boy	25-30m	BBAA	A	3	Left
92	Boy	25-30m	BABA	A	2	Left
92	Boy	25-30m	ABBA	A	1	Left
92	Boy	25-30m	ABAB	A	3	Left
93	Boy	25-30m	ABBA	B	3	Left
93	Boy	25-30m	BBAA	A	3	Left
93	Boy	25-30m	ABAB	A	3	Left
93	Boy	25-30m	BAAB	A	3	Left
93	Boy	25-30m	BABA	B	3	Left
93	Boy	25-30m	AABB	B	3	Left
94	GIRL	31-36m	AABB	A	2	Right
94	GIRL	31-36m	BABA	B	1	Right
94	GIRL	31-36m	BAAB	B	1	Right
94	GIRL	31-36m	ABAB	A	1	Right
94	GIRL	31-36m	BBAA	B	1	Right
94	GIRL	31-36m	ABBA	A	4	Left
95	BOY	25-30m	BABA	A	2	Right
95	BOY	25-30m	ABAB	A	1	Right
95	BOY	25-30m	AABB	A	2	Right
95	BOY	25-30m	ABBA	B	2	Right
95	BOY	25-30m	BAAB	A	2	Right
95	BOY	25-30m	BBAA	B	2	Right
96	GIRL	31-36m	ABAB	A	3	Left
96	GIRL	31-36m	ABBA	B	2	Right
96	GIRL	31-36m	BABA	B	1	Right
96	GIRL	31-36m	BBAA	A	3	Right
96	GIRL	31-36m	AABB	A	1	Right
96	GIRL	31-36m	BAAB	A	2	Right
97	GIRL	9-18m	BAAB	B	1	Right
97	GIRL	9-18m	ABBA	B	2	Right
97	GIRL	9-18m	ABAB	B	4	Right
97	GIRL	9-18m	AABB	A	1	Right
97	GIRL	9-18m	BABA	A	4	Right
97	GIRL	9-18m	BBAA	B	2	Right
98	BOY	19-24m	AABB	A	1	Right
98	BOY	19-24m	BBAA	B	2	Right
98	BOY	19-24m	ABBA	A	1	Right
98	BOY	19-24m	BABA	B	1	Right
98	BOY	19-24m	BAAB	A	2	Right
98	BOY	19-24m	ABAB	B	2	Right
99	GIRL	9-18m	BBAA	B	2	Right
99	GIRL	9-18m	BABA	A	2	Right
99	GIRL	9-18m	AABB	A	2	Right
99	GIRL	9-18m	ABAB	B	2	Right
99	GIRL	9-18m	ABBA	B	2	Right
99	GIRL	9-18m	BAAB	A	2	Right
100	GIRL	19-24m	BABA	B	3	Left
100	GIRL	19-24m	BAAB	A	3	Left
100	GIRL	19-24m	ABAB	A	3	Left
100	GIRL	19-24m	ABBA	B	3	Left
100	GIRL	19-24m	AABB	B	3	Left
100	GIRL	19-24m	BBAA	A	3	Left
101	Boy	9-18m	ABBA	B	2	Right
101	Boy	9-18m	AABB	A	2	Left
101	Boy	9-18m	BAAB	A	2	Right
101	Boy	9-18m	BBAA	A	2	Right
101	Boy	9-18m	ABAB	B	2	Right
101	Boy	9-18m	BABA	A	2	Right
102	Boy	31-36m	BABA	A	2	Right
102	Boy	31-36m	ABAB	B	2	Right
102	Boy	31-36m	BBAA	B	2	Right
102	Boy	31-36m	BAAB	A	2	Right
102	Boy	31-36m	AABB	A	2	Right
102	Boy	31-36m	ABBA	B	2	Right
103	GIRL	19-24m	BAAB	B	1	Right
103	GIRL	19-24m	ABBA	B	3	Right
103	GIRL	19-24m	BABA	B	3	Right
103	GIRL	19-24m	BBAA	B	2	Right
103	GIRL	19-24m	ABAB	B	2	Right
103	GIRL	19-24m	AABB	B	3	Right
104	Boy	9-18m	ABBA	A	4	Left
104	Boy	9-18m	BBAA	A	3	Left
104	Boy	9-18m	BAAB	A	3	Left
104	Boy	9-18m	AABB	B	3	Left
104	Boy	9-18m	BABA	B	3	Left
104	Boy	9-18m	ABAB	A	3	Left
105	Girl	31-36m	ABAB	A	3	Right
105	Girl	31-36m	BABA	A	2	Right
105	Girl	31-36m	AABB	B	3	Right
105	Girl	31-36m	BAAB	A	2	Right
105	Girl	31-36m	BBAA	B	2	Right
105	Girl	31-36m	ABBA	A	4	Right
106	Boy	25-30m	AABB	B	2	Left
106	Boy	25-30m	ABAB	A	3	Left
106	Boy	25-30m	BBAA	A	3	Right
106	Boy	25-30m	BABA	B	3	Left
106	Boy	25-30m	ABBA	B	3	Left
106	Boy	25-30m	BAAB	B	4	Left
107	GIRL	19-24m	BABA	A	2	Left
107	GIRL	19-24m	BAAB	A	2	Left
107	GIRL	19-24m	ABAB	B	2	Left
107	GIRL	19-24m	ABBA	B	3	Left
107	GIRL	19-24m	AABB	B	3	Left
107	GIRL	19-24m	BBAA	A	3	Left
108	BOY	19-24m	BBAA	A	3	Right
108	BOY	19-24m	AABB	A	2	Right
108	BOY	19-24m	ABBA	B	3	Left
108	BOY	19-24m	ABAB	A	3	Left
108	BOY	19-24m	BAAB	A	3	Left
108	BOY	19-24m	BABA	B	3	Left
109	GIRL	9-18m	BABA	B	3	Left
109	GIRL	9-18m	AABB	B	3	Left
109	GIRL	9-18m	ABBA	B	3	Left
109	GIRL	9-18m	BAAB	A	3	Left
109	GIRL	9-18m	ABAB	A	3	Left
109	GIRL	9-18m	BBAA	A	3	Left
110	GIRL	31-36m	BAAB	B	1	Right
110	GIRL	31-36m	BBAA	B	1	Right
110	GIRL	31-36m	AABB	A	1	Right
110	GIRL	31-36m	ABAB	A	1	Right
110	GIRL	31-36m	BABA	B	1	Right
110	GIRL	31-36m	ABBA	A	1	Right
111	BOY	31-36m	ABBA	B	3	Right
111	BOY	31-36m	BABA	B	3	Right
111	BOY	31-36m	ABAB	A	3	Right
111	BOY	31-36m	AABB	A	2	Right
111	BOY	31-36m	BBAA	B	2	Right
111	BOY	31-36m	BAAB	A	3	Right
112	GIRL	31-36m	AABB	A	1	Right
112	GIRL	31-36m	BAAB	A	2	Right
112	GIRL	31-36m	BABA	B	3	Left
112	GIRL	31-36m	BBAA	A	4	Left
112	GIRL	31-36m	ABBA	A	4	Left
112	GIRL	31-36m	ABAB	B	2	Left
113	GIRL	31-36m	ABAB	A	3	Right
113	GIRL	31-36m	ABBA	A	1	Right
113	GIRL	31-36m	BBAA	A	3	Right
113	GIRL	31-36m	BABA	A	2	Right
113	GIRL	31-36m	BAAB	A	2	Right
113	GIRL	31-36m	AABB	A	2	Right
114	GIRL	31-36m	BBAA	B	1	Right
114	GIRL	31-36m	ABAB	B	2	Left
114	GIRL	31-36m	BAAB	A	2	Left
114	GIRL	31-36m	ABBA	B	3	Left
114	GIRL	31-36m	AABB	B	3	Left
114	GIRL	31-36m	BABA	B	3	Left
115	GIRL	31-36m	BBAA	B	2	Right
115	GIRL	31-36m	ABBA	A	1	Right
115	GIRL	31-36m	BABA	A	2	Right
115	GIRL	31-36m	BAAB	A	2	Right
115	GIRL	31-36m	AABB	A	2	Right
115	GIRL	31-36m	ABAB	A	1	Right
116	GIRL	31-36m	ABAB	B	2	Right
116	GIRL	31-36m	AABB	A	2	Right
116	GIRL	31-36m	BAAB	B	4	Left
116	GIRL	31-36m	BABA	A	2	Right
116	GIRL	31-36m	ABBA	A	1	Right
116	GIRL	31-36m	BBAA	B	1	Right
117	BOY	31-36m	AABB	B	3	Left
117	BOY	31-36m	BABA	B	3	Left
117	BOY	31-36m	ABAB	A	3	Right
117	BOY	31-36m	BBAA	A	3	Left
117	BOY	31-36m	BAAB	A	3	Left
117	BOY	31-36m	ABBA	B	3	Right
118	BOY	31-36m	ABBA	B	3	Left
118	BOY	31-36m	BAAB	B	4	Left
118	BOY	31-36m	BBAA	A	4	Left
118	BOY	31-36m	ABAB	B	4	Left
118	BOY	31-36m	BABA	A	4	Left
118	BOY	31-36m	AABB	B	4	Left
119	BOY	25-30m	BAAB	B	4	Left
119	BOY	25-30m	ABAB	A	1	Left
119	BOY	25-30m	ABBA	B	2	Left
119	BOY	25-30m	AABB	B	3	Left
119	BOY	25-30m	BBAA	B	2	Right
119	BOY	25-30m	BABA	B	3	Left
120	BOY	19-24m	BABA	A	4	Left
120	BOY	19-24m	BBAA	A	4	Left
120	BOY	19-24m	AABB	B	4	Left
120	BOY	19-24m	ABBA	A	4	Left
120	BOY	19-24m	ABAB	B	4	Left
120	BOY	19-24m	BAAB	B	4	Left
121	BOY	19-24m	BAAB	A	2	Right
121	BOY	19-24m	BBAA	B	2	Right
121	BOY	19-24m	BABA	B	3	Right
121	BOY	19-24m	ABAB	B	2	Right
121	BOY	19-24m	ABBA	B	2	Right
121	BOY	19-24m	AABB	A	2	Right
122	BOY	19-24m	ABAB	B	2	Right
122	BOY	19-24m	AABB	A	2	Right
122	BOY	19-24m	BBAA	B	2	Right
122	BOY	19-24m	ABBA	B	2	Right
122	BOY	19-24m	BAAB	A	2	Right
122	BOY	19-24m	BABA	A	2	Right
123	BOY	19-24m	BABA	B	3	Right
123	BOY	19-24m	BAAB	A	3	Right
123	BOY	19-24m	ABBA	B	3	Right
123	BOY	19-24m	BBAA	A	3	Right
123	BOY	19-24m	AABB	B	3	Right
123	BOY	19-24m	ABAB	A	3	Right
124	GIRL	19-24m	ABBA	A	1	Right
124	GIRL	19-24m	BABA	B	1	Right
124	GIRL	19-24m	AABB	A	2	Right
124	GIRL	19-24m	BAAB	B	1	Right
124	GIRL	19-24m	ABAB	B	2	Right
124	GIRL	19-24m	BBAA	B	1	Right
125	GIRL	19-24m	BBAA	B	2	Right
125	GIRL	19-24m	ABAB	B	2	Right
125	GIRL	19-24m	BAAB	A	2	Right
125	GIRL	19-24m	AABB	A	2	Right
125	GIRL	19-24m	BABA	A	2	Right
125	GIRL	19-24m	ABBA	B	2	Right
126	GIRL	19-24m	AABB	A	2	Right
126	GIRL	19-24m	ABBA	B	2	Right
126	GIRL	19-24m	ABAB	B	2	Right
126	GIRL	19-24m	BABA	A	2	Right
126	GIRL	19-24m	BBAA	B	2	Right
126	GIRL	19-24m	BAAB	A	2	Right
127	BOY	25-30m	ABAB	B	2	Right
127	BOY	25-30m	BABA	A	2	Right
127	BOY	25-30m	BAAB	A	2	Right
127	BOY	25-30m	ABBA	A	1	Right
127	BOY	25-30m	AABB	A	2	Right
127	BOY	25-30m	BBAA	A	3	Left
128	GIRL	9-18m	AABB	A	2	Right
128	GIRL	9-18m	BAAB	A	2	Right
128	GIRL	9-18m	BBAA	B	2	Right
128	GIRL	9-18m	ABAB	B	2	Right
128	GIRL	9-18m	ABBA	B	2	Right
128	GIRL	9-18m	BABA	A	2	Right
129	BOY	9-18m	BAAB	A	2	Right
129	BOY	9-18m	ABAB	B	2	Left
129	BOY	9-18m	AABB	A	1	Right
129	BOY	9-18m	BABA	B	3	Left
129	BOY	9-18m	BBAA	A	3	Left
129	BOY	9-18m	ABBA	B	3	Left
130	BOY	9-18m	ABBA	B	2	Right
130	BOY	9-18m	BBAA	B	2	Right
130	BOY	9-18m	BABA	B	1	Right
130	BOY	9-18m	AABB	A	1	Right
130	BOY	9-18m	ABAB	B	2	Right
130	BOY	9-18m	BAAB	B	1	Right
131	BOY	9-18m	BABA	B	3	Right
131	BOY	9-18m	ABBA	B	2	Right
131	BOY	9-18m	ABAB	B	2	Right
131	BOY	9-18m	BBAA	B	2	Right
131	BOY	9-18m	BAAB	B	4	Left
131	BOY	9-18m	AABB	A	2	Right
132	BOY	9-18m	BBAA	B	2	Right
132	BOY	9-18m	AABB	A	1	Right
132	BOY	9-18m	ABBA	B	2	Right
132	BOY	9-18m	BAAB	A	2	Right
132	BOY	9-18m	BABA	A	2	Right
132	BOY	9-18m	ABAB	A	1	Right
133	GIRL	9-18m	ABBA	B	3	Left
133	GIRL	9-18m	BAAB	B	4	Left
133	GIRL	9-18m	ABAB	B	2	Left
133	GIRL	9-18m	BBAA	B	2	Left
133	GIRL	9-18m	AABB	B	3	Left
133	GIRL	9-18m	BABA	B	1	Right
134	GIRL	9-18m	BBAA	B	2	Right
134	GIRL	9-18m	BABA	B	1	Right
134	GIRL	9-18m	BAAB	A	3	Left
134	GIRL	9-18m	AABB	A	1	Right
134	GIRL	9-18m	ABBA	A	1	Right
134	GIRL	9-18m	ABAB	A	3	Left
135	GIRL	9-18m	ABAB	B	2	Right
135	GIRL	9-18m	ABBA	B	2	Right
135	GIRL	9-18m	AABB	B	4	Left
135	GIRL	9-18m	BAAB	A	2	Right
135	GIRL	9-18m	BABA	A	4	Left
135	GIRL	9-18m	BBAA	A	4	Left
136	GIRL	9-18m	BAAB	B	1	Right
136	GIRL	9-18m	BBAA	B	1	Right
136	GIRL	9-18m	ABBA	A	1	Right
136	GIRL	9-18m	BABA	B	1	Right
136	GIRL	9-18m	ABAB	A	1	Right
136	GIRL	9-18m	AABB	A	1	Right
137	BOY	9-18m	BBAA	B	2	Right
137	BOY	9-18m	AABB	A	2	Right
137	BOY	9-18m	ABBA	B	2	Right
137	BOY	9-18m	BAAB	A	2	Right
137	BOY	9-18m	BABA	B	3	Right
137	BOY	9-18m	ABAB	A	3	Right
138	GIRL	9-18m	BABA	B	3	Left
138	GIRL	9-18m	AABB	A	2	Right
138	GIRL	9-18m	BBAA	A	3	Right
138	GIRL	9-18m	ABAB	A	3	Right
138	GIRL	9-18m	BAAB	A	3	Right
138	GIRL	9-18m	ABBA	B	3	Right
139	BOY	9-18m	AABB	B	3	Right
139	BOY	9-18m	ABAB	A	3	Left
139	BOY	9-18m	ABBA	B	3	Right
139	BOY	9-18m	BBAA	A	4	Left
139	BOY	9-18m	BABA	A	4	Left
139	BOY	9-18m	BAAB	A	3	Left
140	BOY	19-24m	ABBA	B	2	Right
140	BOY	19-24m	AABB	B	3	Left
140	BOY	19-24m	BABA	B	3	Left
140	BOY	19-24m	ABAB	A	3	Left
140	BOY	19-24m	BAAB	A	3	Left
140	BOY	19-24m	BBAA	A	3	Left
141	BOY	9-18m	BABA	B	3	Left
141	BOY	9-18m	ABBA	B	2	Right
141	BOY	9-18m	BAAB	A	2	Right
141	BOY	9-18m	AABB	A	2	Right
141	BOY	9-18m	BBAA	B	2	Right
141	BOY	9-18m	ABAB	B	2	Right
142	GIRL	9-18m	ABBA	A	4	Left
142	GIRL	9-18m	BBAA	A	4	Left
142	GIRL	9-18m	AABB	B	4	Left
142	GIRL	9-18m	BAAB	A	3	Right
142	GIRL	9-18m	ABAB	B	2	Right
142	GIRL	9-18m	BABA	A	4	Left
143	GIRL	25-30m	BAAB	B	1	Right
143	GIRL	25-30m	BABA	A	2	Right
143	GIRL	25-30m	BBAA	B	2	Right
143	GIRL	25-30m	ABBA	B	2	Right
143	GIRL	25-30m	ABAB	B	2	Right
143	GIRL	25-30m	AABB	A	2	Right
144	GIRL	25-30m	BBAA	A	4	Left
144	GIRL	25-30m	BAAB	B	4	Left
144	GIRL	25-30m	ABAB	B	4	Left
144	GIRL	25-30m	BABA	A	4	Left
144	GIRL	25-30m	AABB	B	4	Left
144	GIRL	25-30m	ABBA	A	4	Left
145	BOY	25-30m	ABAB	B	4	Left
145	BOY	25-30m	BBAA	A	4	Left
145	BOY	25-30m	AABB	B	4	Left
145	BOY	25-30m	BABA	B	3	Right
145	BOY	25-30m	ABBA	B	2	Right
145	BOY	25-30m	BAAB	B	1	Right
146	GIRL	9-18m	ABBA	B	2	Right
146	GIRL	9-18m	AABB	A	2	Right
146	GIRL	9-18m	BAAB	A	2	Right
146	GIRL	9-18m	ABAB	B	2	Right
146	GIRL	9-18m	BABA	B	3	Left
146	GIRL	9-18m	BBAA	A	3	Left
147	GIRL	25-30m	AABB	A	2	Right
147	GIRL	25-30m	ABAB	B	2	Right
147	GIRL	25-30m	ABBA	B	2	Right
147	GIRL	25-30m	BBAA	B	2	Right
147	GIRL	25-30m	BAAB	A	2	Right
147	GIRL	25-30m	BABA	A	2	Right
148	BOY	25-30m	BBAA	A	4	Left
148	BOY	25-30m	BABA	B	3	Left
148	BOY	25-30m	ABAB	A	3	Left
148	BOY	25-30m	BAAB	A	2	Left
148	BOY	25-30m	AABB	A	1	Left
148	BOY	25-30m	ABBA	B	3	Left
149	BOY	25-30m	BAAB	A	3	Left
149	BOY	25-30m	ABBA	A	4	Left
149	BOY	25-30m	BABA	B	3	Left
149	BOY	25-30m	AABB	A	1	Right
149	BOY	25-30m	BBAA	B	1	Right
149	BOY	25-30m	ABAB	B	2	Right
150	BOY	19-24m	BABA	B	1	Right
150	BOY	19-24m	BAAB	B	1	Right
150	BOY	19-24m	BBAA	B	1	Right
150	BOY	19-24m	ABBA	A	1	Right
150	BOY	19-24m	ABAB	A	1	Left
150	BOY	19-24m	AABB	A	1	Right
151	GIRL	25-30m	BABA	A	4	Right
151	GIRL	25-30m	ABBA	B	3	Right
151	GIRL	25-30m	ABAB	A	1	Right
151	GIRL	25-30m	AABB	A	2	Right
151	GIRL	25-30m	BAAB	B	4	Right
151	GIRL	25-30m	BBAA	A	3	Right
152	GIRL	25-30m	BAAB	A	3	Left
152	GIRL	25-30m	ABAB	A	3	Left
152	GIRL	25-30m	BBAA	A	3	Left
152	GIRL	25-30m	BABA	A	4	Left
152	GIRL	25-30m	AABB	B	4	Left
152	GIRL	25-30m	ABBA	A	4	Left
153	GIRL	25-30m	BBAA	B	1	Right
153	GIRL	25-30m	BAAB	B	1	Right
153	GIRL	25-30m	AABB	A	2	Right
153	GIRL	25-30m	ABAB	A	3	Right
153	GIRL	25-30m	ABBA	A	4	Left
153	GIRL	25-30m	BABA	B	3	Right
154	GIRL	25-30m	AABB	A	1	Right
154	GIRL	25-30m	BBAA	B	1	Right
154	GIRL	25-30m	ABBA	A	1	Right
154	GIRL	25-30m	BAAB	B	1	Right
154	GIRL	25-30m	BABA	B	1	Right
154	GIRL	25-30m	ABAB	A	1	Right
155	BOY	9-18m	ABAB	A	1	Right
155	BOY	9-18m	BABA	B	1	Right
155	BOY	9-18m	BAAB	B	1	Right
155	BOY	9-18m	ABBA	B	2	Right
155	BOY	9-18m	BBAA	B	2	Right
155	BOY	9-18m	AABB	B	3	Right
156	BOY	19-24m	ABBA	B	2	Left
156	BOY	19-24m	AABB	A	2	Left
156	BOY	19-24m	BABA	A	2	Left
156	BOY	19-24m	BBAA	B	2	Left
156	BOY	19-24m	ABAB	A	3	Left
156	BOY	19-24m	BAAB	A	3	Left
