# Supplementary material for: The exploration of size and toddler interaction with liquid laundry detergent capsules
Source: PLoS One. 2020 Dec 30;15(12):e0244481. doi: 10.1371/journal.pone.0244481 (PMC7773262; doi:10.1371/journal.pone.0244481)
Supplement: S2 Data — (XLSX) [file pone.0244481.s002.xlsx]

## Sheet: Sheet2
ID	PODS in Cupboard	gender	Age Group	Picked POD at	Picked PACK at	Order			note:
1	B	Girl	19-24m	0	0	1			Picked POD at or Picked PACK at	0=picked other items
2	B	Girl	25-30m	0	3	1				1=first picked this item
3	B	Boy	19-24m	0	0	1				2=second picked this item
4	B	Boy	19-24m	0	0	1				3=third picked this item
5	B	Boy	25-30m	0	0	1			PODS in Cupboard	A=Small size pods
6	B	Boy	25-30m	2	0	1				B=Big size pods
7	B	Girl	19-24m	0	0	1
8	B	Girl	25-30m	0	0	1
9	B	Girl	25-30m	0	0	1
10	B	Girl	19-24m	0	0	1
11	B	Boy	25-30m	0	0	1
12	B	Girl	31-36m	0	0	1
13	B	Girl	31-36m	0	0	1
14	B	Girl	31-36m	1	0	1
15	B	Girl	25-30m	0	0	1
16	B	Boy	25-30m	0	0	1
17	B	Girl	25-30m	0	0	1
18	B	Boy	25-30m	0	0	1
19	A	Boy	31-36m	0	0	1
20	B	Girl	25-30m	0	0	1
21	B	Girl	25-30m	0	0	1
22	B	Girl	9-18m	0	0	1
23	B	Boy	31-36m	0	0	1
24	B	Girl	19-24m	0	3	1
25	B	Boy	31-36m	0	0	1
26	B	Boy	31-36m	0	0	1
27	B	Boy	31-36m	2	0	1
28	A	Boy	9-18m	0	0	1
29	B	Girl	25-30m	0	0	1
30	B	Boy	9-18m	0	0	1
31	B	Boy	9-18m	2	0	1
32	B	Girl	9-18m	0	0	1
33	B	Girl	9-18m	0	0	1
34	B	Boy	19-24m	0	0	1
35	B	Boy	19-24m	0	3	1
36	B	Girl	19-24m	0	0	1
37	B	Girl	19-24m	0	0	1
38	B	Girl	19-24m	0	0	1
39	B	Boy	19-24m	0	0	1
40	B	Boy	19-24m	0	0	1
41	B	Girl	31-36m	0	0	1
42	B	Girl	9-18m	0	0	1
43	B	Girl	9-18m	0	0	1
44	B	Girl	9-18m	0	0	1
45	B	Boy	9-18m	0	0	1
46	B	Boy	31-36m	0	0	1
47	B	Boy	31-36m	1	0	1
48	B	Girl	25-30m	0	0	1
49	B	Boy	9-18m	0	0	1
50	B	Boy	9-18m	0	0	1
51	B	Boy	9-18m	0	0	1
52	B	Girl	9-18m	0	0	1
53	B	Boy	25-30m	2	0	1
54	B	Girl	19-24m	0	0	1
55	B	Girl	19-24m	0	0	1
56	B	Boy	19-24m	0	0	1
57	B	Boy	31-36m	2	0	1
58	B	Girl	9-18m	0	0	1
59	B	Boy	25-30m	0	0	1
60	B	girl	9-18m	0	0	1
61	B	Girl	9-18m	0	0	1
62	B	Boy	31-36m	3	0	1
63	B	Boy	31-36m	0	0	1
64	B	Boy	31-36m	0	0	1
65	B	Girl	19-24m	0	0	1
66	B	Boy	19-24m	0	0	1
67	B	Girl	19-24m	0	0	1
68	B	Girl	19-24m	0	0	1
69	B	Boy	19-24m	0	0	1
70	B	Boy	31-36m	0	2	1
71	B	Boy	31-36m	2	0	1
72	B	Girl	31-36m	1	0	1
73	B	Girl	31-36m	0	0	1
74	B	Girl	31-36m	0	0	1
75	B	Boy	25-30m	0	0	1
76	B	Girl	25-30m	3	0	1
77	B	Girl	19-24m	0	0	1
78	B	Girl	19-24m	0	0	1
79	B	Boy	19-24m	0	0	1
80	B	Girl	19-24m	0	0	1
81	A	Boy	9-18m	0	0	1
82	A	Girl	9-18m	0	0	1
83	A	boy	19-24m	0	0	1
84	A	Boy	9-18m	0	0	1
85	A	Boy	19-24m	2	0	1
86	A	Boy	9-18m	0	0	1
87	A	Boy	9-18m	0	0	1
88	A	Boy	9-18m	0	0	1
89	A	Girl	31-36m	0	0	1
90	A	Boy	19-24m	0	0	1
91	A	Girl	19-24m	0	0	1
92	A	Boy	25-30m	0	3	1
93	A	Boy	25-30m	3	0	1
94	A	Girl	31-36m	0	0	1
95	A	Boy	25-30m	1	0	1
96	A	Girl	31-36m	0	0	1
97	A	Girl	9-18m	0	0	1
98	A	Boy	19-24m	0	0	1
99	A	Girl	9-18m	0	0	1
100	A	Girl	19-24m	0	0	1
101	A	Boy	9-18m	0	0	1
102	A	Boy	31-36m	2	0	1
103	A	Girl	19-24m	0	0	1
104	A	Boy	9-18m	0	0	1
105	A	Girl	31-36m	0	0	1
106	A	Boy	25-30m	0	0	1
107	A	Girl	19-24m	0	0	1
108	A	Boy	19-24m	0	0	1
109	A	Girl	9-18m	0	0	1
110	A	Girl	31-36m	0	0	1
111	A	Boy	31-36m	0	0	1
112	A	girl	31-36m	0	0	1
113	A	Girl	31-36m	0	0	1
114	A	girl	31-36m	0	0	1
115	A	girl	31-36m	0	2	1
116	A	girl	31-36m	0	0	1
117	A	Boy	31-36m	0	0	1
118	A	Boy	31-36m	2	0	1
119	A	Boy	25-30m	0	3	1
120	A	Boy	19-24m	0	0	1
121	A	Boy	19-24m	0	0	1
122	A	Boy	19-24m	0	1	1
123	A	Boy	19-24m	0	0	1
124	A	girl	19-24m	0	0	1
125	A	girl	19-24m	0	0	1
126	A	girl	19-24m	0	0	1
127	A	Boy	25-30m	0	0	1
128	A	girl	9-18m	0	0	1
129	A	Boy	9-18m	3	0	1
130	A	Boy	9-18m	2	0	1
131	A	Boy	9-18m	0	0	1
132	A	Boy	9-18m	2	0	1
133	A	girl	9-18m	0	0	1
134	A	girl	9-18m	0	0	1
135	A	girl	9-18m	0	0	1
136	A	girl	9-18m	0	0	1
137	A	Boy	9-18m	0	0	1
138	A	girl	9-18m	0	0	1
139	A	Boy	9-18m	0	0	1
140	A	Boy	19-24m	0	1	1
141	A	Boy	9-18m	0	0	1
142	A	girl	9-18m	0	0	1
143	A	girl	25-30m	0	3	1
144	A	girl	25-30m	0	0	1
145	A	Boy	25-30m	0	0	1
146	A	girl	9-18m	3	0	1
147	A	girl	25-30m	0	1	1
148	A	Boy	25-30m	0	0	1
149	A	Boy	25-30m	0	0	1
150	A	Boy	19-24m	0	0	1
151	A	girl	25-30m	1	0	1
152	A	girl	25-30m	1	0	1
153	A	girl	25-30m	2	0	1
154	A	girl	25-30m	0	0	1
155	A	Boy	9-18m	0	0	1
156	A	Boy	19-24m	0	0	1
1	A	Girl	19-24m	0	0	2
2	A	Girl	25-30m	0	1	2
3	A	Boy	19-24m	0	0	2
4	A	Boy	19-24m	0	0	2
5	A	Boy	25-30m	0	0	2
6	A	Boy	25-30m	1	0	2
7	A	Girl	19-24m	0	0	2
8	A	Girl	25-30m	0	0	2
9	A	Girl	25-30m	0	0	2
10	A	Girl	19-24m	0	0	2
11	A	Boy	25-30m	0	0	2
12	A	Girl	31-36m	0	0	2
13	A	Girl	31-36m	0	0	2
14	A	Girl	31-36m	1	0	2
15	A	Girl	25-30m	0	0	2
16	A	Boy	25-30m	0	0	2
17	A	Girl	25-30m	0	0	2
18	A	Boy	25-30m	3	0	2
19	B	Boy	31-36m	0	0	2
20	A	Girl	25-30m	0	0	2
21	A	Girl	25-30m	0	0	2
22	A	Girl	9-18m	2	0	2
23	A	Boy	31-36m	0	0	2
24	A	Girl	19-24m	0	2	2
25	A	Boy	31-36m	0	3	2
26	A	Boy	31-36m	0	0	2
27	A	Boy	31-36m	1	0	2
28	B	Boy	9-18m	0	0	2
29	A	Girl	25-30m	0	0	2
30	A	Boy	9-18m	0	0	2
31	A	Boy	9-18m	0	0	2
32	A	Girl	9-18m	0	0	2
33	A	Girl	9-18m	0	0	2
34	A	Boy	19-24m	0	0	2
35	A	Boy	19-24m	0	0	2
36	A	Girl	19-24m	0	3	2
37	A	Girl	19-24m	2	0	2
38	A	Girl	19-24m	3	0	2
39	A	Boy	19-24m	0	0	2
40	A	Boy	19-24m	1	0	2
41	A	Girl	31-36m	0	0	2
42	A	Girl	9-18m	0	0	2
43	A	Girl	9-18m	0	0	2
44	A	Girl	9-18m	0	0	2
45	A	Boy	9-18m	0	0	2
46	A	Boy	31-36m	0	0	2
47	A	Boy	31-36m	1	0	2
48	A	Girl	25-30m	0	3	2
49	A	Boy	9-18m	0	0	2
50	A	Boy	9-18m	1	0	2
51	A	Boy	9-18m	0	0	2
52	A	Girl	9-18m	0	0	2
53	A	Boy	25-30m	2	0	2
54	A	Girl	19-24m	0	0	2
55	A	Girl	19-24m	0	0	2
56	A	Boy	19-24m	0	0	2
57	A	Boy	31-36m	2	0	2
58	A	Girl	9-18m	0	0	2
59	A	Boy	25-30m	0	0	2
60	A	girl	9-18m	3	0	2
61	A	Girl	9-18m	0	0	2
62	A	Boy	31-36m	3	0	2
63	A	Boy	31-36m	0	0	2
64	A	Boy	31-36m	0	0	2
65	A	Girl	19-24m	0	0	2
66	A	Boy	19-24m	0	0	2
67	A	Girl	19-24m	0	0	2
68	A	Girl	19-24m	0	0	2
69	A	Boy	19-24m	0	0	2
70	A	Boy	31-36m	2	0	2
71	A	Boy	31-36m	1	0	2
72	A	Girl	31-36m	1	0	2
73	A	Girl	31-36m	0	0	2
74	A	Girl	31-36m	0	0	2
75	A	Boy	25-30m	0	3	2
76	A	Girl	25-30m	0	0	2
77	A	Girl	19-24m	0	0	2
78	A	Girl	19-24m	0	0	2
79	A	Boy	19-24m	0	0	2
80	A	Girl	19-24m	0	0	2
81	B	Boy	9-18m	0	0	2
82	B	Girl	9-18m	0	0	2
83	B	boy	19-24m	0	0	2
84	B	Boy	9-18m	0	0	2
85	B	Boy	19-24m	0	0	2
86	B	Boy	9-18m	0	0	2
87	B	Boy	9-18m	0	0	2
88	B	Boy	9-18m	0	0	2
89	B	Girl	31-36m	0	0	2
90	B	Boy	19-24m	0	0	2
91	B	Girl	19-24m	0	0	2
92	B	Boy	25-30m	0	3	2
93	B	Boy	25-30m	2	0	2
94	B	Girl	31-36m	0	0	2
95	B	Boy	25-30m	2	0	2
96	B	Girl	31-36m	0	0	2
97	B	Girl	9-18m	0	0	2
98	B	Boy	19-24m	0	0	2
99	B	Girl	9-18m	0	0	2
100	B	Girl	19-24m	0	0	2
101	B	Boy	9-18m	3	0	2
102	B	Boy	31-36m	2	0	2
103	B	Girl	19-24m	0	0	2
104	B	Boy	9-18m	0	0	2
105	B	Girl	31-36m	0	0	2
106	B	Boy	25-30m	0	0	2
107	B	Girl	19-24m	0	0	2
108	B	Boy	19-24m	0	0	2
109	B	Girl	9-18m	0	0	2
110	B	Girl	31-36m	0	0	2
111	B	Boy	31-36m	0	1	2
112	B	girl	31-36m	0	0	2
113	B	Girl	31-36m	0	0	2
114	B	girl	31-36m	0	2	2
115	B	girl	31-36m	0	1	2
116	B	girl	31-36m	0	0	2
117	B	Boy	31-36m	0	0	2
118	B	Boy	31-36m	0	0	2
119	B	Boy	25-30m	0	1	2
120	B	Boy	19-24m	0	3	2
121	B	Boy	19-24m	0	0	2
122	B	Boy	19-24m	0	1	2
123	B	Boy	19-24m	0	0	2
124	B	girl	19-24m	0	0	2
125	B	girl	19-24m	0	0	2
126	B	girl	19-24m	0	0	2
127	B	Boy	25-30m	0	0	2
128	B	girl	9-18m	0	0	2
129	B	Boy	9-18m	0	0	2
130	B	Boy	9-18m	2	0	2
131	B	Boy	9-18m	0	0	2
132	B	Boy	9-18m	0	0	2
133	B	girl	9-18m	0	0	2
134	B	girl	9-18m	0	0	2
135	B	girl	9-18m	0	0	2
136	B	girl	9-18m	0	0	2
137	B	Boy	9-18m	0	0	2
138	B	girl	9-18m	0	0	2
139	B	Boy	9-18m	0	3	2
140	B	Boy	19-24m	0	3	2
141	B	Boy	9-18m	0	0	2
142	B	girl	9-18m	0	0	2
143	B	girl	25-30m	0	3	2
144	B	girl	25-30m	0	0	2
145	B	Boy	25-30m	0	0	2
146	B	girl	9-18m	3	0	2
147	B	girl	25-30m	0	0	2
148	B	Boy	25-30m	0	0	2
149	B	Boy	25-30m	0	1	2
150	B	Boy	19-24m	0	0	2
151	B	girl	25-30m	1	0	2
152	B	girl	25-30m	1	0	2
153	B	girl	25-30m	1	0	2
154	B	girl	25-30m	0	0	2
155	B	Boy	9-18m	0	0	2
156	B	Boy	19-24m	0	0	2
