# Supplementary material for: The exploration of size and toddler interaction with liquid laundry detergent capsules
Source: PLoS One. 2020 Dec 30;15(12):e0244481. doi: 10.1371/journal.pone.0244481 (PMC7773262; doi:10.1371/journal.pone.0244481)
Supplement: S3 Data — (XLSX) [file pone.0244481.s003.xlsx]

## Sheet: Sheet1
ID	Gender	Months	Age Group	Size pod tested in Cupboard	Picked POD at	Picked PACK at	Order				note:
1	Boy	30	25-30m	B	1	2	1				Picked POD at or Picked PACK at	0=picked other items
2	Girl	24	19-24m	B	0	0	1					1=first picked this item
3	Girl	24	19-24m	B	0	0	1					2=second picked this item
4	Girl	23	19-24m	B	0	0	1					3=third picked this item
5	Girl	20	19-24m	B	0	0	1				Size pod tested in Cupboard	A=Small size pod
6	Girl	23	19-24m	B	0	0	1					B=Big size pod
7	Girl	24	19-24m	B	0	1	1
8	Boy	25	25-30m	B	0	0	1
9	Girl	26	25-30m	B	0	0	1
10	Girl	22	19-24m	B	0	0	1
11	Girl	30	25-30m	B	0	0	1
12	Girl	32	31-36m	B	0	0	1
13	Boy	32	31-36m	B	1	2	1
14	Girl	32	31-36m	B	0	0	1
15	boy	19	19-24m	B	0	0	1
16	Girl	33	31-36m	B	0	1	1
17	Girl	20	19-24m	B	2	0	1
18	Girl	28	25-30m	B	0	1	1
19	Girl	30	25-30m	B	0	0	1
20	Boy	25	25-30m	B	0	0	1
21	Boy	25	25-30m	B	0	0	1
22	Girl	28	25-30m	B	0	0	1
23	Girl	32	31-36m	B	3	0	1
24	Girl	25	25-30m	B	2	0	1
25	Girl	27	25-30m	B	1	0	1
26	Girl	18	9-18m	B	0	2	1
27	Boy	18	9-18m	B	0	0	1
28	Boy	18	9-18m	B	0	0	1
29	Girl	21	19-24m	B	0	0	1
30	Boy	21	19-24m	B	0	0	1
31	GIrl	18	9-18m	B	2	0	1
32	Boy	14	9-18m	B	0	0	1
33	Boy	15	9-18m	B	3	0	1
34	Girl	17	9-18m	B	3	0	1
35	Girl	20	19-24m	B	0	0	1
36	Girl	15	9-18m	B	0	0	1
37	Boy	32	31-36m	B	0	3	1
38	Girl	27	25-30m	B	0	0	1
39	Girl	16	9-18m	B	0	0	1
40	Girl	16	9-18m	B	3	0	1
41	Girl	29	25-30m	B	0	0	1
42	Girl	25	25-30m	B	0	0	1
43	BOY	31	31-36m	B	0	3	1
44	Girl	28	25-30m	B	0	0	1
45	Girl	31	31-36m	B	0	0	1
46	BOY	25	25-30m	B	0	1	1
47	Girl	32	31-36m	B	0	0	1
48	BOY	23	19-24m	B	0	0	1
49	BOY	24	19-24m	B	2	0	1
50	Girl	25	25-30m	B	0	0	1
51	Girl	32	31-36m	B	0	0	1
52	Boy	29	25-30m	B	0	0	1
53	Girl	30	25-30m	B	0	0	1
54	Girl	34	31-36m	B	0	0	1
55	Boy	29	25-30m	B	2	0	1
56	Girl	31	31-36m	B	3	0	1
57	Boy	30	25-30m	B	2	0	1
58	Girl	30	25-30m	B	0	0	1
59	Boy	23	19-24m	B	0	0	1
60	Girl	26	25-30m	B	0	0	1
61	Boy	25	25-30m	B	1	0	1
62	Girl	30	25-30m	B	0	2	1
63	Boy	25	25-30m	B	0	0	1
64	Girl	23	19-24m	B	0	0	1
65	Girl	24	19-24m	B	0	0	1
66	Girl	18	9-18m	B	0	0	1
67	Boy	18	9-18m	B	0	0	1
68	Boy	19	19-24m	B	0	2	1
69	Boy	17	9-18m	B	0	0	1
70	Boy	14	9-18m	B	0	0	1
71	Boy	16	9-18m	B	0	0	1
72	Girl	15	9-18m	B	0	0	1
73	Boy	31	31-36m	B	0	0	1
74	Girl	21	19-24m	B	0	0	1
75	Girl	13	9-18m	B	0	0	1
76	Boy	10	9-18m	B	0	0	1
77	Girl	23	19-24m	B	0	2	1
78	Girl	24	19-24m	B	0	0	1
79	Boy	22	19-24m	A	0	2	1
80	Boy	22	19-24m	A	0	0	1
81	GIrl	25	25-30m	A	1	0	1
164	Girl	15	9-18m	A	2	0	1
163	Girl	24	19-24m	A	0	0	1
165	Boy	11	9-18m	A	0	0	1
85	Boy	23	19-24m	A	0	0	1
86	Girl	32	31-36m	A	0	0	1
87	Boy	23	19-24m	A	0	0	1
88	Boy	25	25-30m	A	2	1	1
89	Boy	24	19-24m	A	1	0	1
90	Boy	30	25-30m	A	0	0	1
91	Girl	14	9-18m	A	3	0	1
92	Girl	31	31-36m	A	0	0	1
93	Boy	33	31-36m	A	0	0	1
166	Girl	11	9-18m	A	0	0	1
95	Girl	32	31-36m	A	0	0	1
96	Boy	26	25-30m	A	0	2	1
97	Girl	32	31-36m	A	0	0	1
98	Boy	32	31-36m	A	0	0	1
167	Girl	16	9-18m	A	0	0	1
168	Boy	13	9-18m	A	0	0	1
101	Girl	33	31-36m	A	0	0	1
102	Boy	20	19-24m	A	0	0	1
103	Boy	33	31-36m	A	1	0	1
104	Girl	9	9-18m	A	0	0	1
105	Girl	17	9-18m	A	3	2	1
106	Girl	9	9-18m	A	0	0	1
107	Girl	9	9-18m	A	2	0	1
108	Girl	12	9-18m	A	0	0	1
109	Boy	12	9-18m	A	3	0	1
110	Girl	21	19-24m	A	0	0	1
111	Boy	17	9-18m	A	0	0	1
112	Boy	18	9-18m	A	0	0	1
113	Boy	22	19-24m	A	0	1	1
114	Boy	19	19-24m	A	2	0	1
115	Boy	18	9-18m	A	0	0	1
116	Boy	18	9-18m	A	0	0	1
117	Boy	14	9-18m	A	0	0	1
118	Girl	21	19-24m	A	0	0	1
119	Boy	19	19-24m	A	0	0	1
120	Girl	17	9-18m	A	3	0	1
121	Girl	17	9-18m	A	0	0	1
122	Girl	12	9-18m	A	0	0	1
123	Boy	28	25-30m	A	0	0	1
124	Boy	31	31-36m	A	0	2	1
125	Girl	33	31-36m	A	0	0	1
126	Boy	31	31-36m	A	0	0	1
127	Boy	33	31-36m	A	0	0	1
169	Boy	17	9-18m	A	0	0	1
129	Girl	31	31-36m	A	0	0	1
130	Boy	34	31-36m	A	0	0	1
131	Boy	34	31-36m	A	0	1	1
132	Girl	34	31-36m	A	2	0	1
133	Boy	33	31-36m	A	0	0	1
159	Girl	13	9-18m	A	0	0	1
135	Boy	32	31-36m	A	0	0	1
136	Boy	32	31-36m	A	0	3	1
137	Boy	34	31-36m	A	0	0	1
138	Boy	31	31-36m	A	0	1	1
139	Girl	22	19-24m	A	0	0	1
140	Boy	25	25-30m	A	0	0	1
141	Boy	24	19-24m	A	0	0	1
142	Boy	24	19-24m	A	0	0	1
143	Boy	25	25-30m	A	0	0	1
144	Girl	24	19-24m	A	0	0	1
145	Boy	23	19-24m	A	0	0	1
146	Boy	23	19-24m	A	0	0	1
170	Boy	15	9-18m	A	0	2	1
148	Boy	27	25-30m	A	0	0	1
149	Girl	24	19-24m	A	0	0	1
157	Girl	19	19-24m	A	0	0	1
171	Boy	18	9-18m	A	0	1	1
172	Boy	15	9-18m	A	3	0	1
158	Boy	19	19-24m	A	0	0	1
134	Boy	20	19-24m	A	3	0	1
173	Boy	17	9-18m	A	0	3	1
155	Boy	19	19-24m	A	0	1	1
1	Boy	30	25-30m	A	3	0	2
2	Girl	24	19-24m	A	0	0	2
3	Girl	24	19-24m	A	0	2	2
4	Girl	23	19-24m	A	0	0	2
5	Girl	20	19-24m	A	0	0	2
6	Girl	23	19-24m	A	3	0	2
7	Girl	24	19-24m	A	0	1	2
8	Boy	25	25-30m	A	3	0	2
9	Girl	26	25-30m	A	2	0	2
10	Girl	22	19-24m	A	0	0	2
11	Girl	30	25-30m	A	0	0	2
12	Girl	32	31-36m	A	0	0	2
13	Boy	32	31-36m	A	1	2	2
14	Girl	32	31-36m	A	0	0	2
15	boy	19	19-24m	A	0	0	2
16	Girl	33	31-36m	A	0	1	2
17	Girl	20	19-24m	A	0	0	2
18	Girl	28	25-30m	A	0	0	2
19	Girl	30	25-30m	A	0	0	2
20	Boy	25	25-30m	A	3	0	2
21	Boy	25	25-30m	A	0	0	2
22	Girl	28	25-30m	A	0	0	2
23	Girl	32	31-36m	A	2	0	2
24	Girl	25	25-30m	A	2	0	2
25	Girl	27	25-30m	A	1	0	2
26	Girl	18	9-18m	A	0	2	2
27	Boy	18	9-18m	A	0	0	2
28	Boy	18	9-18m	A	0	0	2
29	Girl	21	19-24m	A	0	0	2
30	Boy	21	19-24m	A	0	0	2
31	GIrl	18	9-18m	A	1	0	2
32	Boy	14	9-18m	A	0	0	2
33	Boy	15	9-18m	A	0	0	2
34	Girl	17	9-18m	A	3	0	2
35	Girl	20	19-24m	A	0	0	2
36	Girl	15	9-18m	A	0	0	2
37	Boy	32	31-36m	A	0	2	2
38	Girl	27	25-30m	A	0	0	2
39	Girl	16	9-18m	A	0	0	2
40	Girl	16	9-18m	A	0	0	2
41	Girl	29	25-30m	A	0	0	2
42	Girl	25	25-30m	A	0	0	2
43	BOY	31	31-36m	A	0	3	2
44	Girl	28	25-30m	A	0	0	2
45	Girl	31	31-36m	A	0	0	2
46	BOY	25	25-30m	A	0	3	2
47	Girl	32	31-36m	A	0	0	2
48	BOY	23	19-24m	A	0	0	2
49	BOY	24	19-24m	A	0	0	2
50	Girl	25	25-30m	A	0	0	2
51	Girl	32	31-36m	A	0	0	2
52	Boy	29	25-30m	A	0	0	2
53	Girl	30	25-30m	A	0	0	2
54	Girl	34	31-36m	A	0	0	2
55	Boy	29	25-30m	A	0	0	2
56	Girl	31	31-36m	A	0	0	2
57	Boy	30	25-30m	A	0	0	2
58	Girl	30	25-30m	A	3	0	2
59	Boy	23	19-24m	A	0	0	2
60	Girl	26	25-30m	A	0	0	2
61	Boy	25	25-30m	A	2	0	2
62	Girl	30	25-30m	A	0	0	2
63	Boy	25	25-30m	A	0	0	2
64	Girl	23	19-24m	A	0	0	2
65	Girl	24	19-24m	A	0	0	2
66	Girl	18	9-18m	A	3	0	2
67	Boy	18	9-18m	A	0	0	2
68	Boy	19	19-24m	A	0	2	2
69	Boy	17	9-18m	A	0	0	2
70	Boy	14	9-18m	A	0	0	2
71	Boy	16	9-18m	A	0	3	2
72	Girl	15	9-18m	A	0	0	2
73	Boy	31	31-36m	A	0	0	2
74	Girl	21	19-24m	A	0	0	2
75	Girl	13	9-18m	A	0	0	2
76	Boy	10	9-18m	A	0	0	2
77	Girl	23	19-24m	A	0	0	2
78	Girl	24	19-24m	A	0	0	2
79	Boy	22	19-24m	B	0	2	2
80	Boy	22	19-24m	B	0	0	2
81	GIrl	25	25-30m	B	3	0	2
164	Girl	15	9-18m	B	0	0	2
163	Girl	24	19-24m	B	0	0	2
165	Boy	11	9-18m	B	3	0	2
85	Boy	23	19-24m	B	0	2	2
86	Girl	32	31-36m	B	0	0	2
87	Boy	23	19-24m	B	0	0	2
88	Boy	25	25-30m	B	3	1	2
89	Boy	24	19-24m	B	1	0	2
90	Boy	30	25-30m	B	0	0	2
91	Girl	14	9-18m	B	3	0	2
92	Girl	31	31-36m	B	0	0	2
93	Boy	33	31-36m	B	0	0	2
166	Girl	11	9-18m	B	0	0	2
95	Girl	32	31-36m	B	0	0	2
96	Boy	26	25-30m	B	0	2	2
97	Girl	32	31-36m	B	2	0	2
98	Boy	32	31-36m	B	0	0	2
167	Girl	16	9-18m	B	0	0	2
168	Boy	13	9-18m	B	0	0	2
101	Girl	33	31-36m	B	0	0	2
102	Boy	20	19-24m	B	0	0	2
103	Boy	33	31-36m	B	1	0	2
104	Girl	9	9-18m	B	0	0	2
105	Girl	17	9-18m	B	0	0	2
106	Girl	9	9-18m	B	0	0	2
107	Girl	9	9-18m	B	3	0	2
108	Girl	12	9-18m	B	0	0	2
109	Boy	12	9-18m	B	3	0	2
110	Girl	21	19-24m	B	2	0	2
111	Boy	17	9-18m	B	0	0	2
112	Boy	18	9-18m	B	3	0	2
113	Boy	22	19-24m	B	0	2	2
114	Boy	19	19-24m	B	0	0	2
115	Boy	18	9-18m	B	0	0	2
116	Boy	18	9-18m	B	0	2	2
117	Boy	14	9-18m	B	0	0	2
118	Girl	21	19-24m	B	0	0	2
119	Boy	19	19-24m	B	0	0	2
120	Girl	17	9-18m	B	3	0	2
121	Girl	17	9-18m	B	0	0	2
122	Girl	12	9-18m	B	0	0	2
123	Boy	28	25-30m	B	0	0	2
124	Boy	31	31-36m	B	0	1	2
125	Girl	33	31-36m	B	0	0	2
126	Boy	31	31-36m	B	0	0	2
127	Boy	33	31-36m	B	0	0	2
169	Boy	17	9-18m	B	0	0	2
129	Girl	31	31-36m	B	0	0	2
130	Boy	34	31-36m	B	0	0	2
131	Boy	34	31-36m	B	0	0	2
132	Girl	34	31-36m	B	1	0	2
133	Boy	33	31-36m	B	0	0	2
159	Girl	13	9-18m	B	2	0	2
135	Boy	32	31-36m	B	0	0	2
136	Boy	32	31-36m	B	0	2	2
137	Boy	34	31-36m	B	0	0	2
138	Boy	31	31-36m	B	0	1	2
139	Girl	22	19-24m	B	3	0	2
140	Boy	25	25-30m	B	0	0	2
141	Boy	24	19-24m	B	0	0	2
142	Boy	24	19-24m	B	0	0	2
143	Boy	25	25-30m	B	0	0	2
144	Girl	24	19-24m	B	0	0	2
145	Boy	23	19-24m	B	0	0	2
146	Boy	23	19-24m	B	0	0	2
170	Boy	15	9-18m	B	0	0	2
148	Boy	27	25-30m	B	0	0	2
149	Girl	24	19-24m	B	0	0	2
157	Girl	19	19-24m	B	0	0	2
171	Boy	18	9-18m	B	0	2	2
172	Boy	15	9-18m	B	0	0	2
158	Boy	19	19-24m	B	0	0	2
134	Boy	20	19-24m	B	0	0	2
173	Boy	17	9-18m	B	0	2	2
155	Boy	19	19-24m	B	0	1	2
